# Supplementary material for: Evaluation of Inhalation Exposures and Potential Health Impacts of Ingredient Mixtures Using in vitro to in vivo Extrapolation
Source: Front Toxicol. 2022 Feb 2;3:787756. doi: 10.3389/ftox.2021.787756 (PMC8915826; doi:10.3389/ftox.2021.787756)
Supplement: Supplementary file 1 [file Presentation1.zip]

Archive with 5 entries (4 files):
- Supplementary Material_Dec21 2021/
- Supplementary Material_Dec21 2021/Altria_014_TotalProduct_Supplemental File_20210520.docx
- Supplementary Material_Dec21 2021/Altria_014_TotalProduct_SupplementalTables_20210520.xlsx
- Supplementary Material_Dec21 2021/Manuscript_Supplemental_File 1.pdf
- Supplementary Material_Dec21 2021/Supplemental Figures_20211222.pdf
