# Supplementary material for: Evaluation of Inhalation Exposures and Potential Health Impacts of Ingredient Mixtures Using in vitro to in vivo Extrapolation
Source: Front Toxicol. 2022 Feb 2;3:787756. doi: 10.3389/ftox.2021.787756 (PMC8915826; doi:10.3389/ftox.2021.787756)
Supplement: Supplementary file 1 [file Presentation1.zip › Supplementary Material_Dec21 2021/Altria_014_TotalProduct_SupplementalTables_20210520.xlsx]

## Sheet: Notes
Worksheet name	Description
ST1 Ingredient Quantification	Concentration of ingredients (blue) as described in Change et al (2021) along with the calculated concentration of BA+carriers, PV+VG. Also includes mass fraction information for all ingredient (orange). The IC50 data for the MTT and NRU are also provided
ST2 Ingredient HTS Bioactivity	In vitro data from Invitrodb3.2 obtained from ICE (v3.2, accessed Dec, 2020) used in the ingredient-level EAD calculations. This includes all data available for the ingredients with an indication in the "bioactivity" column if an AC50 was not available due to curation (ie ICE flag) or was simply not run. Some chemicals have multiple AC50 values as multiple assays were active. The data used in the…
ST3 Integrated Bioactivity	Includes data used for the ingredient integration bioactivity calculations based on the in vitro bioactivity of ingredients. The median of the cell viability assays for each ingredient was used in the analysis. If an ingredient was not tested, the global median value across all active cytotoxicity assays for the ingredients was used. Inactive ingredients were not used in this analysis. Data were …
ST4 Chemical Parameters	Physchem and ADME parameters used in modeling. The source for the parameters is OPERA v 2.6 unless otherwise indicated. Orange highlighting indicates the 3 ingredients added to the analysis compared to Change et al. In Change et al only QSAR values (OPERA v2.4) were used for the modeling where as in the current work both experimental (from the httk internal database) or OPERA v2.6 predictions wer…
ST5 Integration EAD Predictions	Predicted EAD values for all flavors across using bothe the 3 compartement IV and gas models. AC50 values used for this analysis can be seen in ST3. Both 24 hour and 2 hour dosing schedules are providedp. Values used in the report are highlighted in yellow.

## Sheet: ST1 Ingredient Quantification
Chemical Name	Formal Name	CASRN	MW, Molecular Weight g/mol	Data Source (Omaiye et al., 2019)	Cool Mint.Conc	Cool Cucumber.Conc	Mango.Conc	Classic Menthol.Conc*	Virginia Tobacco.Conc	Classic Tobacco.Conc	Fruit Medley.Conc	Crème Brulee.Conc		Cool Mint.pct#	Cool Cucumber.pct	Mango.pct	Classic Menthol.pct	Virginia Tobacco.pct	Classic Tobacco.pct	Fruit Medley.pct	Creme Brulee.pct
Calculated total flavors (mg/mL)					6.60506	1.36764	1.57078	9.04166	0.218341	0.230435	0.461776	3.06194
Total aerosol (calculated total based on sum flavor + nicotine, without benzoic acid and carriers) (mg/mL)					41.0461	43.1279	47.2193	49.6583	34.8881	46.5652	39.0199	45.5084
Estimated total product weight (mg/mL; based on 5%w/w nicotine)					688.821	835.205	912.971	812.332	693.395	926.695	771.162	848.928
NRU IC50 (mg/mL aerosol)				Table 2	0.54	0.68	0.89	>1.7	n/a	n/a	1.98	3.23
MTT IC50 (mg/mL aerosol)				Table 1	0.64	0.68	0.93	1.51	2.17	1.67	1.42	2.9
Benzyl Alcohol	Benzyl alcohol	100-51-6	108.058	Fig 4	0.40708	0.154812	0.0136986	0.0466102	0.0218341	0.134783				0.000590981	0.000185358	1.50044e-05	5.73782e-05	3.14886e-05	0.000145444	0	0
Triacetin	Triacetin	102-76-1	218.079	Fig 4	0.190265									0.000276219	0	0	0	0	0	0	0
gamma-Octalactone	4-Octanolide	104-50-7	142.099	Fig 4			0.0182648							0	0	2.00059e-05	0	0	0	0	0
delta-Undecalactone	5-Heptyldihydro-2(3H)-furanone	104-67-6	184.146	Fig 4			0.228311							0	0	0.000250074	0	0	0	0	0
Ethyl butanoate	Ethyl butyrate	105-54-4	116.084	Fig 4			0.214612					0.0211864		0	0	0.00023507	0	0	0	0	2.49567e-05
Hydroxyacetone	Hydroxyacetone	116-09-6	74.037	Fig 4	0.0840708	0.0625	0.00913242			0.0130435	0.0508475			0.00012205	7.48319e-05	1.0003e-05	0	0	1.40753e-05	6.59362e-05	0
Piperonal	Piperonal	120-57-0	150.032	Fig 4								0.0169492		0	0	0	0	0	0	0	1.99654e-05
Vanillin	4-Hydroxy-3-methoxybenzaldehyde	121-33-5	152.047	Fig 4			0.00913242		0			2.61702		0	0	1.0003e-05	0	0	0	0	0.00308274
p-Anisaldehyde	4-Methoxybenzaldehyde	123-11-5	136.052	Fig 4								0.0127119		0	0	0	0	0	0	0	1.4974e-05
Ethyl Hexanoate	Ethyl hexanoate	123-66-0	144.115	Fig 4			0.00913242							0	0	1.0003e-05	0	0	0	0	0
Allyl Hexanoate	Allyl hexanoate	123-68-2	156.115	Fig 4			0.0182648							0	0	2.00059e-05	0	0	0	0	0
Methyl Anthranliate	Methyl 2-aminobenzoate	134-20-3	151.063	Fig 4							0.00847458			0	0	0	0	0	0	1.09894e-05	0
Limonene	Limonene	138-86-3	136.125	Fig 4			0.0319635							0	0	3.50104e-05	0	0	0	0	0
2,3,5-TMP	2,3,5-Trimethylpyrazine	14667-55-1	122.084	Fig 4					0.0262009			0.0338983		0	0	0	0	3.77863e-05	0	0	3.99307e-05
Menthol	Menthol	1490-04-6	156.151	Fig 4	5.33333	1.05021	0.0228311	8.97034	0.0611354	0.0217391	0.368644			0.0077427	0.00125743	2.50074e-05	0.0110427	8.81681e-05	2.34588e-05	0.000478037	0
Pulegone	Pulegone	15932-80-6	152.12	Fig 4	0.0176991									2.56948e-05	0	0	0	0	0	0	0
Acetylpyrazine	Acetylpyrazine	22047-25-2	122.048	Fig 4					0.0218341	0.0130435				0	0	0	0	3.14886e-05	1.40753e-05	0	0
Benzaldehyde PG acetal	1,3-Dioxolane, 4-methyl-2-phenyl-	2568-25-4	164.084	Fig 4							0.00414938			0	0	0	0	0	0	5.38068e-06	0
Menthyl Acetate	L-Menthyl acetate	2623-23-6	198.162	Fig 4	0.0221239									3.21185e-05	0	0	0	0	0	0	0
ß-Damascone	1-(2,6,6-Trimethyl-1-cyclohexen-1-yl)-2-buten-1-one	35044-68-9	192.151	Fig 4				0.004		0.0217391				0	0	0	4.92409e-06	0	2.34588e-05	0	0
Neomenthol	dl-Neomenthol	3623-51-6	156.151	Fig 4	0.115044	0.0291667		0.004						0.000167016	3.49216e-05	0	4.92409e-06	0	0	0	0
Eucalyptol	1,8-Cineol	470-82-6	154.136	Fig 4	0.0575221									8.35081e-05	0	0	0	0	0	0	0
Ethyl Maltol	2-Ethyl-3-hydroxy-4H-pyran-4-one	4940-11-8	140.047	Fig 4			0.643836		0.0218341			0.173729		0	0	0.000705209	0	3.14886e-05	0	0	0.000204645
Nicotine	Nicotine	54-11-5	162.116	Fig 3B	34.441	41.7602	45.6486	40.6166	34.6698	46.3347	38.5581	42.4464		0.05	0.05	0.05	0.05	0.05	0.05	0.05	0.05
3-Hexen-1-ol	3-Hexen-1-ol	544-12-7	100.089	Fig 4			0.26484				0.00847458			0	0	0.000290086	0	0	0	1.09894e-05	0
4-Teripineol	4-Methyl-1-(propan-2-yl)cyclohex-3-en-1-ol	562-74-3	154.136	Fig 4	0.0929204									0.000134898	0	0	0	0	0	0	0
Caffeine	Caffeine	58-08-2	194.08	Fig 4				0.00423729		0.026087				0	0	0	5.2162e-06	0	2.81505e-05	0	0
Heliotropine PG acetal	1,3-Benzodioxole, 5-(4-methyl-1,3-dioxolan-2-yl)-	61683-99-6	208.074	Fig 4								0.0127119		0	0	0	0	0	0	0	1.4974e-05
delta-Decalactone	6-Pentyltetrahydro-2H-pyran-2-one	705-86-2	170.131	Fig 4								0.0211864		0	0	0	0	0	0	0	2.49567e-05
gamma-Decalactone	gamma-Decanolactone	706-14-9	170.131	Fig 4							0.0169492			0	0	0	0	0	0	2.19787e-05	0
delta-Dodecalactone	5-Dodecanolide	713-95-1	198.162	Fig 4			0.0228311							0	0	2.50074e-05	0	0	0	0	0
Strawberry Glycidate_A	Ethyl methylphenylglycidate	77-83-8	206.094	Fig 4			0.0136986							0	0	1.50044e-05	0	0	0	0	0
Linalool	Linalool	78-70-6	154.136	Fig 4	0.00442478		0.0319635				0.00423729			6.4237e-06	0	3.50104e-05	0	0	0	5.49468e-06	0
Corylone	Cyclotene	80-71-7	112.052	Fig 4					0.0174672			0.0720339		0	0	0	0	2.51909e-05	0	0	8.48527e-05
Ethyl anthranilate	Ethyl anthranilate	87-25-2	165.079	Fig 4		0.0251046	0.0182648					0.0254237		0	3.0058e-05	2.00059e-05	0	0	0	0	2.9948e-05
Isopulegol	Isopulegol	89-79-2	154.136	Fig 4	0.00442478	0.0041841		0.004						6.4237e-06	5.00967e-06	0	4.92409e-06	0	0	0	0
p-Menthone	dl-Menthone	89-80-5	154.136	Fig 4	0.254025	0.0416667		0.00847458						0.000368783	4.9888e-05	0	1.04324e-05	0	0	0	0
Piperitone	Piperitone	89-81-6	152.12	Fig 4	0.00442478									6.4237e-06	0	0	0	0	0	0	0
Guaiacol	2-Methoxyphenol	90-05-1	124.052	Fig 4								0.0169492		0	0	0	0	0	0	0	1.99654e-05
2,5-DMP	2,5-Dimethylphenol	95-87-4	122.073	Fig 4								0.0381356		0	0	0	0	0	0	0	4.4922e-05
Ethyl Lactate	Ethyl lactate	97-64-3	118.063	Fig 4					0.0480349					0	0	0	0	6.9275e-05	0	0	0
alpha-Terpineol	alpha-Terpineol	98-55-5	154.136	Fig 4	0.0132743									1.92711e-05	0	0	0	0	0	0	0
Carvone	dl-Carvone	99-49-0	150.104	Fig 4	0.00442478									6.4237e-06	0	0	0	0	0	0	0
Benzoic Acid	Benzoic Acid	65-85-0	122.123	EPA Dashboard	25.9446	31.4583	34.3874	30.5968	26.1169	34.9043	29.0461	31.9752		0.0376653	0.0376653	0.0376653	0.0376653	0.0376653	0.0376653	0.0376653	0.0376653
Propylene glycol	Propylene glycol	57-55-6	76.095	EPA Dashboard	186.549	228.186	249.409	219.623	189.717	253.568	210.929	231.433		0.270824	0.273209	0.273184	0.270361	0.273606	0.273626	0.273521	0.272618
Vegetable glycerin	Vegetable glycerin	56-81-5	92.094	EPA Dashboard	435.281	532.433	581.955	512.454	442.673	591.658	492.167	540.011		0.631922	0.637488	0.63743	0.630843	0.638414	0.63846	0.638215	0.63611
#The percentage of each ingredient in EC fluids (Column N – U) is calculated by dividing the concentration of each ingredient by the total weight of EC fluid per mL (mg/mL) that includes nicotine, flavors, benzoic acid and carriers.
*There was a discrepancy between the total amount of flavor measured in figure 3A from Omaiye et al (Omaiye et al 2019) and the sum of the measured flavors from Figure 4b in the same reference. In particular, the menthol levels reported are in Fig 4b are ~8.97mg/mL while to total flavor reported in Fig 3A for Classic Menthol is ~7.74mg/mL as measured by WebPlotDigitizer. For modeling purposes, th…

## Sheet: ST2 Ingredient HTS Bioactivity
Formal Name	DTXSID	CASRN	Bioactivity Note	AssayEndpointName	MechanisticTarget	AC50	Minimum concentration tested (all assays)	Maximum concentration tested (all assays)	Used in Single actor
2-Ethyl-3-hydroxy-4H-pyran-4-one	DTXSID5041516	4940-11-8		NVS_ENZ_oCOX1	Vascularization	0.186718	0.02	50	1
2-Ethyl-3-hydroxy-4H-pyran-4-one	DTXSID5041516	4940-11-8		NVS_ADME_hCYP2D6	Xenobiotic Metabolism	3.86381	0.005	10
2-Ethyl-3-hydroxy-4H-pyran-4-one	DTXSID5041516	4940-11-8		ATG_ERE_CIS_up	ER Modulation	8.8318	0.09	200
2-Ethyl-3-hydroxy-4H-pyran-4-one	DTXSID5041516	4940-11-8		ATG_PXRE_CIS_dn	NotAnnotated	24.7236	0.09	200
2-Ethyl-3-hydroxy-4H-pyran-4-one	DTXSID5041516	4940-11-8		NCCT_TPO_AUR_dn	Thyroid Hormone Metabolism	28.1909	0.09	90
2-Ethyl-3-hydroxy-4H-pyran-4-one	DTXSID5041516	4940-11-8		ATG_PXR_TRANS_dn	NotAnnotated	35.4414	0.09	200
2-Ethyl-3-hydroxy-4H-pyran-4-one	DTXSID5041516	4940-11-8		OT_AR_ARELUC_AG_1440	AR Modulation	57.4105	0.3	100
2-Ethyl-3-hydroxy-4H-pyran-4-one	DTXSID5041516	4940-11-8		TOX21_ARE_BLA_agonist_ratio	Oxidative Stress	67.691	0.001	90
2-Ethyl-3-hydroxy-4H-pyran-4-one	DTXSID5041516	4940-11-8		ATG_Ahr_CIS_dn	NotAnnotated	69.9176	0.09	200
Benzyl alcohol	DTXSID5020152	100-51-6		ATG_RXRb_TRANS_up	Cell Cycle	1.16987	0.1	200	1
Benzyl alcohol	DTXSID5020152	100-51-6		ATG_RXRa_TRANS_up	Cell Cycle	5.96243	0.1	200
Benzyl alcohol	DTXSID5020152	100-51-6		ATG_NURR1_TRANS_up	NotAnnotated	8.49617	0.1	200
Benzyl alcohol	DTXSID5020152	100-51-6		NVS_ENZ_oCOX2	Inflammation	16.2762	0.02	50
Benzyl alcohol	DTXSID5020152	100-51-6		ATG_PPRE_CIS_up	PPAR Modulation	31.302	0.1	200
Triacetin	DTXSID3026691	102-76-1	Chemical QC omit
4-Octanolide	DTXSID1047609	104-50-7		ATG_PXRE_CIS_up	Xenobiotic Metabolism	20.1042	0.8	200	1
4-Octanolide	DTXSID1047609	104-50-7		ACEA_ER_AUC_viability	Cell Viability	24.2833	0.02	100
4-Octanolide	DTXSID1047609	104-50-7		ATG_PXR_TRANS_up	Xenobiotic Metabolism	35.2832	0.8	200
4-Octanolide	DTXSID1047609	104-50-7		ATG_Ahr_CIS_up	AhR Modulation	48.1751	0.8	200
4-Octanolide	DTXSID1047609	104-50-7		ATG_RXRb_TRANS_up	Cell Cycle	65.2406	0.8	200
5-Heptyldihydro-2(3H)-furanone	DTXSID4034287	104-67-6		NHEERL_ZF_144hpf_TERATOSCORE_up	NotAnnotated	7.89657	0.03	80	1
5-Heptyldihydro-2(3H)-furanone	DTXSID4034287	104-67-6		TOX21_RT_HEPG2_FLO_32hr_ctrl_viability	Cell Viability	39.5334	0.001	80
5-Heptyldihydro-2(3H)-furanone	DTXSID4034287	104-67-6		TOX21_HDAC_Inhibition	Histone Modification	49.413	0.001	90
5-Heptyldihydro-2(3H)-furanone	DTXSID4034287	104-67-6		TOX21_RT_HEPG2_FLO_40hr_ctrl_viability	Cell Viability	65.4177	0.001	80
5-Heptyldihydro-2(3H)-furanone	DTXSID4034287	104-67-6		ATG_RXRb_TRANS_up	Cell Cycle	107.846	0.09	200
Ethyl butyrate	DTXSID6040111	105-54-4		ACEA_AR_agonist_80hr	AR Modulation	9.51837	0.006	100	1
Ethyl butyrate	DTXSID6040111	105-54-4		UPITT_HCI_U2OS_AR_TIF2_Nucleoli_Agonist	NotAnnotated	19.4759	0.005	100
Ethyl butyrate	DTXSID6040111	105-54-4		UPITT_HCI_U2OS_AR_TIF2_Nucleoli_Cytoplasm_Ratio_Agonist	NotAnnotated	29.4822	0.005	100
Hydroxyacetone	DTXSID8051590	116-09-6	Not tested
Piperonal	DTXSID7025924	120-57-0	Inactive or curve removed in review
4-Hydroxy-3-methoxybenzaldehyde	DTXSID0021969	121-33-5		NVS_ENZ_hMMP3	NotAnnotated	3.92621	0.02	50	1
4-Hydroxy-3-methoxybenzaldehyde	DTXSID0021969	121-33-5		NHEERL_ZF_144hpf_TERATOSCORE_up	NotAnnotated	9.8604	0.03	80
4-Hydroxy-3-methoxybenzaldehyde	DTXSID0021969	121-33-5		NVS_LGIC_h5HT3	Neuronal Development	15.9962	0.02	50
4-Hydroxy-3-methoxybenzaldehyde	DTXSID0021969	121-33-5		NVS_LGIC_h5HT3	Neurotransmission	15.9962	0.02	50
4-Hydroxy-3-methoxybenzaldehyde	DTXSID0021969	121-33-5		ATG_DR5_CIS_dn	NotAnnotated	25.1158	0.09	200
4-Hydroxy-3-methoxybenzaldehyde	DTXSID0021969	121-33-5		NVS_NR_hER	ER Modulation	40.9026	0.02	50
4-Hydroxy-3-methoxybenzaldehyde	DTXSID0021969	121-33-5		ATG_PXRE_CIS_dn	NotAnnotated	42.426	0.09	200
4-Hydroxy-3-methoxybenzaldehyde	DTXSID0021969	121-33-5		OT_AR_ARELUC_AG_1440	AR Modulation	50.8037	0.3	100
4-Hydroxy-3-methoxybenzaldehyde	DTXSID0021969	121-33-5		ATG_Ahr_CIS_dn	NotAnnotated	86.9797	0.09	200
4-Methoxybenzaldehyde	DTXSID2026997	123-11-5	Inactive or chemical QC omit
Ethyl hexanoate	DTXSID3021980	123-66-0	Inactive or chemical QC omit
Allyl hexanoate	DTXSID1047653	123-68-2	Not tested
Methyl 2-aminobenzoate	DTXSID6025567	134-20-3		TOX21_RXR_BLA_Agonist_ratio	Cell Cycle	35.8489	0.001	80	1
Methyl 2-aminobenzoate	DTXSID6025567	134-20-3		ATG_Ahr_CIS_dn	NotAnnotated	61.7564	0.09	200
Methyl 2-aminobenzoate	DTXSID6025567	134-20-3		ATG_PXRE_CIS_dn	NotAnnotated	105.424	0.09	200
Limonene	DTXSID2029612	138-86-3	Chemical QC omit
2,3,5-Trimethylpyrazine	DTXSID1047075	14667-55-1	Chemical QC omit
Menthol	DTXSID8029650	1490-04-6	Inactive or curve removed in review
Pulegone	DTXSID3051757	15932-80-6	Not tested
Acetylpyrazine	DTXSID5047085	22047-25-2	Chemical QC omit
1,3-Dioxolane, 4-methyl-2-phenyl-	DTXSID60862989	2568-25-4	Not tested
L-Menthyl acetate	DTXSID7051472	2623-23-6	Not tested
1-(2,6,6-Trimethyl-1-cyclohexen-1-yl)-2-buten-1-one	DTXSID1067885	35044-68-9	Not tested
dl-Neomenthol	DTXSID20883998	3623-51-6	Not tested
1,8-Cineol	DTXSID4020616	470-82-6	Chemical QC omit
Nicotine	DTXSID1020930	54-11-5		NVS_LGIC_hNNR_NBungSens	Neurotransmission	1.36195	0.02	50	1
Nicotine	DTXSID1020930	54-11-5		NVS_LGIC_rNNR_BungSens	Neurotransmission	1.81224	0.02	50
Nicotine	DTXSID1020930	54-11-5		CEETOX_H295R_CORTIC_dn	Glucocorticoid Metabolism	12.4745	0.4	100
Nicotine	DTXSID1020930	54-11-5		CEETOX_H295R_ANDR_dn	Androgen Metabolism	30.6985	0.4	100
Nicotine	DTXSID1020930	54-11-5		CEETOX_H295R_TESTO_dn	Androgen Metabolism	31.162	0.4	100
Nicotine	DTXSID1020930	54-11-5		CEETOX_H295R_DOC_up	Glucocorticoid Metabolism	35.1532	0.4	100
Nicotine	DTXSID1020930	54-11-5		ATG_RXRb_TRANS_dn	NotAnnotated	38.8734	0.09	200
Nicotine	DTXSID1020930	54-11-5		CEETOX_H295R_CORTISOL_dn	Glucocorticoid Metabolism	39.8114	0.4	100
Nicotine	DTXSID1020930	54-11-5		ATG_ERE_CIS_up	ER Modulation	47.7946	0.09	200
Nicotine	DTXSID1020930	54-11-5		ATG_ERa_TRANS_up	ER Modulation	61.849	0.09	200
3-Hexen-1-ol	DTXSID3047217	544-12-7	Not tested
4-Methyl-1-(propan-2-yl)cyclohex-3-en-1-ol	DTXSID4044824	562-74-3		ATG_PXRE_CIS_up	Xenobiotic Metabolism	40.6986	0.8	200	1
4-Methyl-1-(propan-2-yl)cyclohex-3-en-1-ol	DTXSID4044824	562-74-3		TOX21_ERa_LUC_VM7_Agonist	NotAnnotated	65.4417	0.001	90
4-Methyl-1-(propan-2-yl)cyclohex-3-en-1-ol	DTXSID4044824	562-74-3		TOX21_DT40_100	DNA Repair	68.7058	0.001	90
4-Methyl-1-(propan-2-yl)cyclohex-3-en-1-ol	DTXSID4044824	562-74-3		ACEA_ER_AUC_viability	Cell Viability	87.2216	0.02	100
Glycerol	DTXSID9020663	56-81-5	Inactive or curve removed in review
1,2-Propylene glycol	DTXSID0021206	57-55-6		ACEA_AR_antagonist_AUC_viability	Cell Viability	26.6632	0.006	100	1
Caffeine	DTXSID0020232	58-08-2		NVS_GPCR_hAdoRA2a	Neurotransmission	5.69712	0.02	50	1
Caffeine	DTXSID0020232	58-08-2		ATG_RXRb_TRANS_up	Cell Cycle	57.162	0.09	200
1,3-Benzodioxole, 5-(4-methyl-1,3-dioxolan-2-yl)-	DTXSID80866868	61683-99-6	Not tested
Benzoic acid	DTXSID6020143	65-85-0		TOX21_ERa_LUC_VM7_Agonist	NotAnnotated	7.53864	0.001	100	1
Benzoic acid	DTXSID6020143	65-85-0		TOX21_ERa_BLA_Agonist_ratio	ER Modulation	69.3205	0.001	80
6-Pentyltetrahydro-2H-pyran-2-one	DTXSID0044496	705-86-2		ATG_PXRE_CIS_up	Xenobiotic Metabolism	53.6587	0.8	200	1
gamma-Decanolactone	DTXSID4022109	706-14-9		ACEA_AR_antagonist_AUC_viability	Cell Viability	13.7742	0.1	30	1
gamma-Decanolactone	DTXSID4022109	706-14-9		ACEA_AR_antagonist_80hr	AR Modulation	14.7799	0.1	30
delta-Dodecalactone	DTXSID9047596	713-95-1	Not tested
Ethyl methylphenylglycidate	DTXSID8020591	77-83-8		OT_ER_ERaERb_1440	ER Modulation	38.9062	0.3	100	1
Ethyl methylphenylglycidate	DTXSID8020591	77-83-8		OT_ER_ERbERb_1440	ER Modulation	45.0778	0.3	100
Ethyl methylphenylglycidate	DTXSID8020591	77-83-8		OT_ER_ERaERa_1440	ER Modulation	60.0471	0.3	100
Ethyl methylphenylglycidate	DTXSID8020591	77-83-8		OT_ERa_EREGFP_0480	ER Modulation	72.8485	0.3	100
Ethyl methylphenylglycidate	DTXSID8020591	77-83-8		ATG_PPARg_TRANS_up	PPAR Modulation	83.2249	0.09	200
Ethyl methylphenylglycidate	DTXSID8020591	77-83-8		ATG_PXRE_CIS_up	Xenobiotic Metabolism	118.696	0.09	200
Linalool	DTXSID7025502	78-70-6		ATG_PXRE_CIS_up	Xenobiotic Metabolism	56.2633	0.09	200	1
Cyclotene	DTXSID4035128	80-71-7	Not tested
Ethyl anthranilate	DTXSID6025272	87-25-2		ATG_RXRb_TRANS_dn	NotAnnotated	16.5881	0.09	200	1
Ethyl anthranilate	DTXSID6025272	87-25-2		TOX21_RT_HEK293_FLO_24hr_viability	Cell Viability	29.2777	0.001	80
Ethyl anthranilate	DTXSID6025272	87-25-2		TOX21_RT_HEK293_FLO_16hr_viability	Cell Viability	29.3993	0.001	80
Ethyl anthranilate	DTXSID6025272	87-25-2		TOX21_RT_HEK293_FLO_08hr_viability	Cell Viability	31.1852	0.001	80
Ethyl anthranilate	DTXSID6025272	87-25-2		TOX21_RT_HEK293_FLO_32hr_viability	Cell Viability	32.2692	0.001	80
Ethyl anthranilate	DTXSID6025272	87-25-2		TOX21_RT_HEPG2_FLO_00hr_ctrl_viability	Cell Viability	32.6616	0.001	80
Ethyl anthranilate	DTXSID6025272	87-25-2		ATG_PXRE_CIS_dn	NotAnnotated	33.7396	0.09	200
Ethyl anthranilate	DTXSID6025272	87-25-2		CEETOX_H295R_OHPROG_noMTC_up	NotAnnotated	40.3576	0.4	100
Ethyl anthranilate	DTXSID6025272	87-25-2		TOX21_RT_HEK293_FLO_40hr_viability	Cell Viability	42.4886	0.001	80
Ethyl anthranilate	DTXSID6025272	87-25-2		TOX21_RT_HEPG2_FLO_16hr_ctrl_viability	Cell Viability	44.3022	0.001	80
Ethyl anthranilate	DTXSID6025272	87-25-2		TOX21_RT_HEPG2_FLO_08hr_viability	Cell Viability	44.795	0.001	80
Ethyl anthranilate	DTXSID6025272	87-25-2		TOX21_RT_HEPG2_FLO_24hr_viability	Cell Viability	46.6584	0.001	80
Ethyl anthranilate	DTXSID6025272	87-25-2		TOX21_RT_HEPG2_FLO_40hr_ctrl_viability	Cell Viability	51.0579	0.001	80
Ethyl anthranilate	DTXSID6025272	87-25-2		TOX21_RT_HEPG2_FLO_32hr_ctrl_viability	Cell Viability	51.3409	0.001	80
Isopulegol	DTXSID5047116	89-79-2		ATG_ERE_CIS_up	ER Modulation	13.4747	0.8	200	1
dl-Menthone	DTXSID2044478	89-80-5	Not tested
Piperitone	DTXSID7052604	89-81-6	Not tested
2-Methoxyphenol	DTXSID0023113	90-05-1		NCCT_TPO_AUR_dn	Thyroid Hormone Metabolism	33.558	0.09	90	1
2-Methoxyphenol	DTXSID0023113	90-05-1		ATG_PXRE_CIS_up	Xenobiotic Metabolism	84.2151	0.09	200
2,5-Dimethylphenol	DTXSID6025145	95-87-4	Inactive or curve removed in review
Ethyl lactate	DTXSID6029127	97-64-3		TOX21_PGC_ERR_Antagonist	NotAnnotated	34.6337	0.001	90	1
alpha-Terpineol	DTXSID5026625	98-55-5	Inactive or curve removed in review
dl-Carvone	DTXSID8047426	99-49-0		ATG_PXRE_CIS_up	Xenobiotic Metabolism	29.5833	0.8	200	1
dl-Carvone	DTXSID8047426	99-49-0		ACEA_ER_AUC_viability	Cell Viability	65.6336	0.02	100

## Sheet: ST3 Integrative Bioactivity
CASRN	Formal Name	Assay used for Integration Approach	Number of assays tested	Number of assays active	Status for integration analysis	AC50 used for Integration approach (uMl)
100-51-6	Benzyl alcohol	Cell Viability	81	0	Inactive	NA		Notes:
102-76-1	Triacetin	Cell Viability	81	0	Inactive	NA		Active ingredients used the geometric mean AC50 of active values from cytotoxicity (cell viability) assays
104-50-7	4-Octanolide	Cell Viability	66	1	Active	383.375		Not tested ingredients used the geometric mean AC50 of all active cell viability assay results (387.012uM)
104-67-6	5-Heptyldihydro-2(3H)-furanone	Cell Viability	81	2	Active	380.14		Inactive ingredients were not considered to contribute to bioactivity (AC50 = NA)
105-54-4	Ethyl butyrate	Cell Viability	81	0	Inactive	NA
116-09-6	Hydroxyacetone		0	0	Not tested	387.012
120-57-0	Piperonal	Cell Viability	64	0	Inactive	NA
121-33-5	4-Hydroxy-3-methoxybenzaldehyde	Cell Viability	81	0	Inactive	NA
123-11-5	4-Methoxybenzaldehyde	Cell Viability	68	0	Inactive	NA
123-66-0	Ethyl hexanoate	Cell Viability	68	0	Inactive	NA
123-68-2	Allyl Hexanoate		0	0	Not tested	387.012
134-20-3	Methyl 2-aminobenzoate	Cell Viability	82	0	Inactive	NA
138-86-3	Limonene	Cell Viability	68	0	Inactive	NA
14667-55-1	2,3,5-Trimethylpyrazine	Cell Viability	64	0	Inactive	NA
1490-04-6	Menthol	Cell Viability	68	0	Inactive	NA
15932-80-6	Pulegone		0	0	Not tested	387.012
22047-25-2	Acetylpyrazine	Cell Viability	64	0	Inactive	NA
2568-25-4	Benzaldehyde PG acetal		0	0	Not tested	387.012
2623-23-6	Menthyl Acetate		0	0	Not tested	387.012
35044-68-9	ß-Damascone		0	0	Not tested	387.012
3623-51-6	Neomenthol		0	0	Not tested	387.012
470-82-6	1,8-Cineol	Cell Viability	67	0	Inactive	NA
4940-11-8	2-Ethyl-3-hydroxy-4H-pyran-4-one	Cell Viability	69	0	Inactive	NA
54-11-5	Nicotine	Cell Viability	81	0	Inactive	NA
544-12-7	3-Hexen-1-ol		0	0	Not tested	387.012
562-74-3	4-Methyl-1-(propan-2-yl)cyclohex-3-en-1-ol	Cell Viability	66	1	Active	390.875
56-81-5	Glycerol	Cell Viability	81	0	Inactive	NA
57-55-6	1,2-Propylene glycol	Cell Viability	81	1	Active	386.847
58-08-2	Caffeine	Cell Viability	81	0	Inactive	NA
61683-99-6	Heliotropine PG acetal		0	0	Not tested	387.012
65-85-0	Benzoic acid	Cell Viability	81	0	Inactive	NA
705-86-2	6-Pentyltetrahydro-2H-pyran-2-one	Cell Viability	66	0	Inactive	NA
706-14-9	gamma-Decanolactone	Cell Viability	68	1	Active	380.667
713-95-1	delta-Dodecalactone		0	0	Not tested	387.012
77-83-8	Ethyl methylphenylglycidate	Cell Viability	68	0	Inactive	NA
78-70-6	Linalool	Cell Viability	68	0	Inactive	NA
80-71-7	Corylone		0	0	Not tested	387.012
87-25-2	Ethyl anthranilate	Cell Viability	68	11	Active	274.143
89-79-2	Isopulegol	Cell Viability	66	0	Inactive	NA
89-80-5	p-Menthone		0	0	Not tested	387.012
89-81-6	Piperitone		0	0	Not tested	387.012
90-05-1	2-Methoxyphenol	Cell Viability	69	0	Inactive	NA
95-87-4	2,5-Dimethylphenol	Cell Viability	81	0	Inactive	NA
97-64-3	Ethyl lactate	Cell Viability	64	0	Inactive	NA
98-55-5	alpha-Terpineol	Cell Viability	64	0	Inactive	NA
99-49-0	dl-Carvone	Cell Viability	66	1	Active	389.195

## Sheet: ST4 Chemical Parameters
CASRN	DTXSID	Formal Name	PhysChem Properties fu	fuSource	PhysChem Properties MW, Molecular Weight g/mol	PhysChem Properties HL Log10 atm-m3/mole	PhysChem Properties pKa_Basic	PhysChem Properties CLint uL/min/million hepatocytes Log10	CLintSource	PhysChem Properties pKa_Acidic	PhysChem Properties LogP Log10 unitless	SourceForOtherParams
100-51-6	DTXSID5020152	Benzyl alcohol	0.487176	OPERA2.6	108.138	-6.46108	3.92417	-3.54726	OPERA2.6		1.10165	OPERA2.6
102-76-1	DTXSID3026691	Triacetin	0.726	OPERA2.6	218.204	-7.6766		2.594	httk2.0.1Exp		0.250519	OPERA2.6
104-50-7	DTXSID1047609	4-Octanolide	0.386093	OPERA2.6	142.196	-7.06759		0.704393	OPERA2.6		1.95953	OPERA2.6
104-67-6	DTXSID4034287	5-Heptyldihydro-2(3H)-furanone	0.069	httk2.0.1Exp	184.275	-5.82101		0.976	httk2.0.1Exp		3.44453	OPERA2.6
105-54-4	DTXSID6040111	Ethyl butyrate	0.608824	OPERA2.6	116.158	-3.51742		0.868421	OPERA2.6		1.71116	OPERA2.6
116-09-6	DTXSID8051590	Hydroxyacetone	0.98909	OPERA2.6	74.079	-7.17112		1.13797	OPERA2.6	9.93713	-0.546327	OPERA2.6
120-57-0	DTXSID7025924	Piperonal	0.287962	OPERA2.6	150.131	-6.60667		-4.21966	OPERA2.6		1.0503	OPERA2.6
121-33-5	DTXSID0021969	4-Hydroxy-3-methoxybenzaldehyde	0.322	httk2.0.1Exp	152.147	-8.73674		2.369	httk2.0.1Exp	7.48002	1.19255	OPERA2.6
123-11-5	DTXSID2026997	4-Methoxybenzaldehyde	0.285364	OPERA2.6	136.148	-6.64679		1.13993	OPERA2.6		1.75891	OPERA2.6
123-66-0	DTXSID3021980	Ethyl hexanoate	0.257594	OPERA2.6	144.211	-3.31956		-0.436299	OPERA2.6		2.63012	OPERA2.6
123-68-2	DTXSID1047653	Allyl hexanoate	0.180568	OPERA2.6	156.222	-3.26915		-0.567949	OPERA2.6		2.93321	OPERA2.6
134-20-3	DTXSID6025567	Methyl 2-aminobenzoate	0.224	httk2.0.1Exp	151.163	-7.96202	2.9199	2.391	httk2.0.1Exp		1.87744	OPERA2.6
138-86-3	DTXSID2029612	Limonene	0.0364416	OPERA2.6	136.234	-1.64699		0.0551422	OPERA2.6		4.51408	OPERA2.6
14667-55-1	DTXSID1047075	2,3,5-Trimethylpyrazine	0.561651	OPERA2.6	122.168	-4.94569	2.54972	-4.47903	OPERA2.6		0.949797	OPERA2.6
1490-04-6	DTXSID8029650	Menthol	0.338754	OPERA2.6	156.265	-4.77861		1.10537	OPERA2.6	12.2494	3.34258	OPERA2.6
15932-80-6	DTXSID3051757	Pulegone	0.113922	OPERA2.6	152.233	-3.46267		-0.159084	OPERA2.6		3.07682	OPERA2.6
22047-25-2	DTXSID5047085	Acetylpyrazine	0.720975	OPERA2.6	122.125	-7.01078	-1.57717	-1.9635	OPERA2.6		0.20101	OPERA2.6
2568-25-4	DTXSID60862989	1,3-Dioxolane, 4-methyl-2-phenyl-	0.195309	OPERA2.6	164.201	-4.57403		1.32767	OPERA2.6		2.63865	OPERA2.6
2623-23-6	DTXSID7051472	L-Menthyl acetate	0.268849	OPERA2.6	198.302	-3.38275		1.4617	OPERA2.6		4.00163	OPERA2.6
35044-68-9	DTXSID1067885	1-(2,6,6-Trimethyl-1-cyclohexen-1-yl)-2-buten-1-one	0.0231297	OPERA2.6	192.297	-3.49213		-1.81497	OPERA2.6		4.00463	OPERA2.6
3623-51-6	DTXSID20883998	dl-Neomenthol	0.338754	OPERA2.6	156.265	-4.77861		1.10537	OPERA2.6	12.2494	3.34258	OPERA2.6
470-82-6	DTXSID4020616	1,8-Cineol	0.419761	OPERA2.6	154.249	-2.59709		1.03083	OPERA2.6		2.62304	OPERA2.6
4940-11-8	DTXSID5041516	2-Ethyl-3-hydroxy-4H-pyran-4-one	0.606	httk2.0.1Exp	140.137	-6.40336		1.908	httk2.0.1Exp		0.628087	OPERA2.6
54-11-5	DTXSID1020930	Nicotine	0.883	OPERA2.6Exp	162.232	-4.55915	5.09302	0.647	httk2.0.1Exp		1.17111	OPERA2.6
544-12-7	DTXSID3047217	3-Hexen-1-ol	0.630574	OPERA2.6	100.159	-5.11377		0.496438	OPERA2.6	11.6026	1.19711	OPERA2.6
562-74-3	DTXSID4044824	4-Methyl-1-(propan-2-yl)cyclohex-3-en-1-ol	0.332204	OPERA2.6	154.249	-5.54362		1.1553	OPERA2.6	11.0431	3.25777	OPERA2.6
56-81-5	DTXSID9020663	Vegetable glycerin	0.986892	OPERA2.6	92.094	-7.76219	5.77154	1.14333	OPERA2.6		-1.86013	OPERA2.6
57-55-6	DTXSID0021206	Propylene glycol	0.988955	OPERA2.6	76.094	-7.2179		1.14044	OPERA2.6	11.4672	-0.918876	OPERA2.6
58-08-2	DTXSID0020232	Caffeine	0.594	httk2.0.1Exp	194.191	-5.80841	2.42706	0.297	httk2.0.1Exp		-0.0709947	OPERA2.6
61683-99-6	DTXSID80866868	1,3-Benzodioxole, 5-(4-methyl-1,3-dioxolan-2-yl)-	0.319273	OPERA2.6	208.211	-6.60177		0.62922	OPERA2.6		1.51732	OPERA2.6
65-85-0	DTXSID6020143	Benzoic Acid	0.350856	OPERA2.6	122.121	-6.57386		0.607136	OPERA2.6	4.20365	1.87054	OPERA2.6
705-86-2	DTXSID0044496	6-Pentyltetrahydro-2H-pyran-2-one	0.189735	OPERA2.6	170.249	-6.3299		1.64712	OPERA2.6		3.00982	OPERA2.6
706-14-9	DTXSID4022109	gamma-Decanolactone	0.175495	OPERA2.6	170.249	-6.35895		1.70826	OPERA2.6		2.72188	OPERA2.6
713-95-1	DTXSID9047596	5-Dodecanolide	0.128907	OPERA2.6	198.302	-6.64755		1.60795	OPERA2.6		3.53014	OPERA2.6
77-83-8	DTXSID8020591	Ethyl methylphenylglycidate	0.336512	OPERA2.6	206.238	-6.75189		0.480368	OPERA2.6		2.52566	OPERA2.6
78-70-6	DTXSID7025502	Linalool	0.0722987	OPERA2.6	154.249	-4.67133		1.32469	OPERA2.6	12.5288	2.97116	OPERA2.6
80-71-7	DTXSID4035128	Cyclotene	0.765199	OPERA2.6	112.127	-6.04029		1.12812	OPERA2.6		0.0197608	OPERA2.6
87-25-2	DTXSID6025272	Ethyl anthranilate	0.543581	OPERA2.6	165.189	-8.67555	3.70873	0.542937	OPERA2.6		2.56628	OPERA2.6
89-79-2	DTXSID5047116	Isopulegol	0.364259	OPERA2.6	154.249	-5.4788		1.15923	OPERA2.6	12.0315	3.12245	OPERA2.6
89-80-5	DTXSID2044478	dl-Menthone	0.18766	OPERA2.6	154.249	-3.95122		1.44071	OPERA2.6		3.05167	OPERA2.6
89-81-6	DTXSID7052604	Piperitone	0.0841158	OPERA2.6	152.233	-4.2694		-0.542082	OPERA2.6		2.84885	OPERA2.6
90-05-1	DTXSID0023113	2-Methoxyphenol	0.569	httk2.0.1Exp	124.137	-5.92767		1.652	httk2.0.1Exp	9.71231	1.31993	OPERA2.6
95-87-4	DTXSID6025145	2,5-Dimethylphenol	0.25521	OPERA2.6	122.164	-5.99073		1.529	httk2.0.1Exp	10.3291	2.33098	OPERA2.6
97-64-3	DTXSID6029127	Ethyl lactate	0.876651	OPERA2.6	118.131	-6.1721		-5.68528	OPERA2.6	6.88231	0.0401172	OPERA2.6
98-55-5	DTXSID5026625	alpha-Terpineol	0.362662	OPERA2.6	154.249	-5.65044		1.18079	OPERA2.6	9.67257	2.98107	OPERA2.6
99-49-0	DTXSID8047426	dl-Carvone	0.225407	OPERA2.6	150.218	-3.4826		1.20786	OPERA2.6		2.36204	OPERA2.6

## Sheet: ST5 Integration EAD Predictions
EAD predictions using two dosing routes (IV and gas) and 2 dosing schedules (24h and 2h)
highlighted columns indicate results shown in main text
Scenario = all active and not tested ingredients (total product)
AC50 selection = geometric mean from active toxicity assays only (see ST3)
units = mg/kg/dose
	solve3c_iv_24h	solve3c_iv_2h	gas_ExpConc_24h	gas_ExpConc_2h
Cool.Mint	85.4173	84.9492	225.623	176.623
Cool.Cucumber	84.7937	84.7248	223.904	175.388
Mango	84.7091	84.2687	223.661	175.037
Classic.Menthol	85.7276	85.7027	226.351	177.299
Virginia.Tobacco	84.7098	84.7097	223.658	175.212
Classic.Tobacco	84.6966	84.6148	223.63	175.093
Fruit.Medley	84.714	84.7097	223.677	175.219
Creme.Brulee	84.9959	84.9697	224.409	175.793
Scenario = active and not tested flavor ingredients only
AC50 selection = geometric mean from all active assays
units = mg/kg/dose
	solve3c_iv_24h	solve3c_iv_2h	gas_ExpConc_24h	gas_ExpConc_2h
Cool.Mint	43507.9	11430.3	145448	77838.2
Cool.Cucumber	161868	63379	518541	334950
Mango	52506.9	12386.4	139132	66934.2
Classic.Menthol	1.73794e+06	252088	5416149	1.07598e+06
Virginia.Tobacco	1.35591e+06	1.33489e+06	2.72469e+06	2.26579e+06
Classic.Tobacco	582355	76138.2	1.66135e+06	256878
Fruit.Medley	261898	226761	734180	507652
Creme.Brulee	275309	137788	652263	462169
